# Supplementary material for: Sleep deprivation impairs neurovascular coupling and cerebral vasomotor reactivity
Source: Sci Rep. 2025 Mar 19;15:9491. doi: 10.1038/s41598-025-94212-w (PMC11923101; doi:10.1038/s41598-025-94212-w)
Supplement: Supplementary file 1 — Supplementary Information. [file 41598_2025_94212_MOESM1_ESM.xlsx]

## Sheet: Munka1
Raw data supporting the results of the manuscript							LT: left, RT: right, PCA: posterior cerebral artery; MCA: middle cerebral artery; PSV: peak systolic flow velocity; TAMV: time averaged mean flow velocity; PI: pulsatility index, CRC: cerebrovascular reactivity,
	abs PSV before SD
	1	2	3	4	5	6	7	8	9	10	11	12	13	14	15	16	17	18	19	20	21	22	23	24	25	26	27	28	29	30	31	32	33	34	35	36	37	38	39	40	41	42	43	44	45	46	47	48	49
Vol1LT	31.6	32.4	32.1	32	31.89	31.1	30.69	30.2	30	30.1	28.89	29.61	30.3	30.51	32.2	30.59	29.8	30.11	30.39	30.93	31.3	31.4	30.6	30.9	33.5	35	36.6	34.9	34	34.1	33.6	33.4	33.5	31.9	32.3	33.2	31.5	32.1	32	31	31.8	32.3	32.4	32.3	33.8	32.5	31.3	32.9	32.3
Vol1RT	unilateral PCA recording
Vol2LT	50	50.27	51	50.7	51.77	51.53	49.83	49.8	48.42	45.13	45.77	45.03	44.83	44.47	44.7	44.03	43.03	43.97	44.57	44.53	45	45.66	46	46.16	48.06	48.56	50.32	52.02	52.44	52	52.72	54	53.34	53.76	54	53.74	52.64	52.96	53.26	53.28	51.14	51	51.1	50.54	50.26	51	51.16	51.74	51
Vol2RT	52.27	52.83	52	52.87	53	53	53	53	52.63	52	52.2	51.23	50.63	50.2	50	50	49.73	49.4	49	48.65	50.2	50	50	51.02	52.66	53.46	54.06	54.8	55	55	55.7	55.4	55	55	55.66	55.44	54.64	54.7	54	53.24	53	52.44	52	52	52	52	52	52	52
Vol3LT	58.5	59.2	58.2	59.3	59.5	58.2	54.6	52.7	51.9	51.8	52.1	52	51	51.5	50.4	49.8	51.2	52.5	53.4	51.43	53.3	53.99	54.19	56.07	59.77	60.41	59.99	62.29	61.22	61.48	63.28	63.21	64.87	64.72	64.31	62.32	62.58	63.5	62.21	61.8	62.4	61.21	61	60.6	60.51	59.71	60.48	60.72	59.19
Vol3RT	56.9	56.4	56	55.9	56.6	55.1	52.3	51.7	50.7	50.1	49.8	49.2	49.3	48.9	48.4	48.1	49.4	50	50.4	49.15	51	51.19	51.7	52.78	56.37	57.69	57.89	59.89	58.92	58.09	59.49	60.4	61.28	61.51	62.48	60.94	60.08	60.61	59.21	58.51	58.9	57.21	57.69	57.7	57.8	57.01	58.18	58.61	58.49
Vol4LT	74.16	74.84	75.1	74.36	73.26	72.32	69.32	68.3	67.36	67.94	68.46	68	68.58	70.54	69.52	68.12	67.98	69.98	68.74	67.96	67.2	68.37	68.29	71.03	71.03	72.96	74.46	76.23	76.33	78	77.37	77.43	79.03	79	79.17	77.04	76.2	75.24	75.06	75.67	75.43	75.8	75.07	74.93	75.6	75.27	74.07	73.04	72.73
Vol4RT	unilateral PCA recording
Vol5LT	69.01	68.99	68	67.49	65.17	62.77	60.08	58.08	57	57.1	57	56.4	57	57.01	57.19	57	56.7	57	57	56.88	59.1	59.1	59.1	63.8	64.5	67.2	69.5	71.4	71	70.3	70	70.9	70.8	71.6	71	70.1	68.1	67.1	67	66.3	66.6	66	66.8	67	67.7	68	68.2	68.1	68
Vol5RT	64.79	64.9	65.3	64.31	64.1	63.41	62.02	59.82	57.52	56.41	56	56	56.19	56.9	56.51	56.1	56.89	57.79	57.31	56.98	58.3	57.72	56.9	58.26	59.08	60.28	61.38	62.48	63	63	63	63	62.7	62.42	63.06	64.38	64.6	64.12	64.08	64.22	64	63.52	63	63.6	63.58	63.8	64.18	64.24	63.48
Vol6LT	73.08	72.88	70.84	71.72	72.86	73.48	71.9	72.2	71.24	71.16	69.72	67.64	67.1	67.24	68.62	68.28	66.8	68.12	68.38	67.68	67.65	67.65	67.55	68.2	68.75	69.05	71.3	71.5	72.45	72.55	72.55	72.45	72.3	71.05	72.15	72.05	70.35	70.35	70.7	68.05	67.9	68.4	70.1	69.95	69	69.85	69.45	69.05	69.5
Vol6RT	44.7	45.1	45.24	45.36	45	43.62	42.26	40.68	38.62	37.94	37.66	37.4	37	36.86	36.14	36.26	35.8	36.54	37	36.66	38.44	37.13	38.13	38.8	39.86	41.03	41.9	43.03	43.63	44.23	45.73	47.76	46.64	46	45.8	45.8	45.77	45	45.13	45.07	44.8	44.8	44.17	44	44.93	44.77	44	44.83	44.37
Vol7 LT	58.2	58.4	57.52	56.44	56.66	55.7	55.06	54.8	54.46	53.96	53.12	52.08	53.4	53.26	52.74	54.04	52.82	52.34	52.7	51.56	51.04	51.76	53.23	55.29	56.6	57.63	59.36	59.77	59.5	59.99	61.71	58.47	58.23	59	57.01	56.23	58.03	58.47	56.57	56.53	57.2	58.13	58.93	58.87	57.6	57.9	57.6	57.5	57.8
Vol7RT	40.72	40.5	39.66	40.14	39.6	40.2	40.1	38.52	37.5	38.34	38.96	39.14	39.4	38.42	37	37.92	39.12	37.26	37.04	38.52	39.64	38.8	40.06	40.3	40.57	40.03	41.59	43.07	43	42.4	41.91	40.23	40.54	40.16	39.94	39.63	40.1	39.17	38.8	39	37.74	37.73	38.23	39.86	39.77	39.67	39.1	38.93	39.8
Vol8LT	70.4	69.99	70.01	70.1	70.19	68.87	66.79	64.79	63.37	61.8	63.22	65.62	65.89	63.98	61.87	58.27	59.04	61.63	64.82	66.6	65.9	65	64.4	65	66.7	69.2	70	69.6	69.4	70.1	70.8	71.9	72	73.1	71.4	70.3	68.8	68.2	68.5	68.9	69.3	69.2	68	67.2	68.2	67.3	69.4	69.4	70
Vol8RT	52.81	52.61	53.8	53.5	54.8	53.79	52.78	49.98	47.77	46.41	48.12	49.61	50.5	49.29	47.07	45.2	45.8	46.02	49.43	50.74	48.6	48.1	48.4	48.7	51.1	53	54.4	53.6	53	53.2	53.7	52.8	53.6	55.1	54.9	53.7	53.2	52.4	52.8	53.8	55.5	54	53.2	52.1	52.1	51.6	54.1	54.6	55.3
Vol9LT	39.03	38.79	39.2	39.78	40.32	38.3	39	38.81	38	36.92	36.1	35.51	35.79	37.77	38.42	36.81	36.4	36.79	36.7	36.97	38.52	39.46	39.72	39.08	40.8	39.8	37.98	38.08	39	39.2	39	40.08	39.72	40.56	40.04	39	39.26	41	40.72	40.36	41.32	41.1	40.32	39.92	39.1	39	39.1	39.56	41
Vol9RT	39	38.81	39.4	38.6	39	38.4	39.1	38.79	38.1	36.88	36.15	35.48	35.82	37.56	38.38	36.8	36.38	36.76	36.69	36.97	38.32	39.26	39.74	39.1	41.02	39.78	38.01	38.1	38.9	39.3	38.88	39.98	39.74	40.6	39.94	38.95	39.32	40.93	40.02	40.08	41	41.21	40.36	39.94	38.85	38.97	39.13	39.7	40.96
Vol10LT	45.28	43.5	44.11	44.39	43.6	43.9	43.89	42.38	41.1	40.68	38.7	38.09	38.3	38.31	38.99	38	38	38.03	40.49	37.83	37.8	37.8	38.9	40.8	41.8	44.3	42.9	42.5	44.2	45.1	45.9	45.2	46.3	48	47	47.1	47	45.5	44.4	43.6	44	43.4	43	43	43	43.6	43.6	43.5	42.9
Vol10RT	45.2	45.11	45.5	45.8	45.69	44.49	43.18	41.59	40.09	40.3	39.9	39.09	39.51	39.6	40	39.19	38.8	38.24	43.1	39.41	40	39	39	41.8	41.9	43.6	43.9	43.3	45.1	46	47.3	46.4	47.2	47.8	47.5	47	47	46	46.2	44.9	45	44.4	43	42.4	44.2	44.1	43.9	44.7	43.7
Vol11LT	43.87	44.72	43.59	43.91	43.7	46.07	45.5	45.71	46.85	47.93	45.53	43.31	43.97	44.72	43.6	44.39	44.31	44.6	43.42	42.21	41.48	42.28	43.94	46.08	43.5	41.52	40.88	42.16	44.54	43.74	42.62	42.22	41.62	43.06	43.64	41.6	42.62	40.7	43.54	43.64	41.02	41.78	42.32	42.16	42.82	42.08	44.46	44.5	43.92
Vol11RT	69.3	68.79	67.7	67.89	64.94	62.78	60.16	57.69	56.7	57	56.95	56.3	57.11	56.99	56.3	56.95	56.8	56.9	57.3	56.68	58.7	59	59.2	63.5	64.2	67.1	69.3	70.9	70.7	69.8	69.8	71	70.7	71.1	70.7	69.4	68.2	67.2	66.5	66.4	66	66.2	66.9	67.2	68	67.6	68.6	69	68.5
Vol12LT	37.78	37.94	38.76	37.7	37.2	36.58	36	34.56	32.96	32	31.28	30.3	31.82	31.18	31.72	32.22	32.88	31.4	32.7	32.81	32.99	33.21	32.7	33.11	34.61	35.71	37.32	38.92	39.49	38.29	38.2	37.99	37.81	38.5	38.2	38.71	39	39.41	39.59	38.08	37.61	37.79	36.19	36.22	38	36.38	35.99	36.02	37.41
Vol12RT	38.1	37.8	37.68	36.98	36.2	35.28	35.22	35.28	34.06	32.68	31.4	31.18	31	31	31.74	31.96	31.32	31.88	31.72	31.71	32.21	32.49	31.9	32.82	34.81	35.61	37.12	38.21	38.8	38.09	38	37.89	37.82	39	39.2	39	39	38.5	38.9	38.29	37.79	37.4	37	36.69	36.01	36.69	36.91	36.49	36.41
Vol13LT	53.7	53.52	53.04	51.82	53.12	53.5	52.36	50.68	50.3	50.52	50.78	50	49.48	48.08	48.1	48.62	48.78	47.7	48.42	48.45	50	50.41	50.08	49.82	51	52.63	54.11	54.9	55.52	56.4	57.3	56.59	56.81	57.2	55.28	54.39	54.09	52.39	52	51.91	52.89	51.3	51.89	51.11	51.69	51.1	51.71	52	51.29
Vol13RT	61.52	62.1	61.56	60.62	61.82	61.58	59.54	57.98	56.38	56.02	57	56.06	55.3	54.18	54.32	54.6	55	54.3	54.9	54.61	56.69	56.41	56.69	57.13	59.81	61.22	63.32	64	64.92	64.79	65.81	65.29	65.21	65.19	64.59	64	63.59	62.99	62	61.3	62.3	61.09	61.7	61.92	61.57	60.1	60.6	60.82	61.38
Vol14LT	57	57.97	57.79	58.34	59.16	58.31	56.57	55.6	56.96	56.18	54.83	54.57	53.5	53.17	53	53.63	54.4	54	54.3	53.3	53.92	55.04	55.36	53.8	55.04	56.62	56.7	56.38	56.02	57.42	58.82	57.98	57.3	59.14	58.24	56.98	56.32	56.9	55.98	56.22	57.72	58.52	58.86	56.28	56.42	58.22	56.56	56.42	57.3
Vol14RT	48.84	48.2	48	47.34	46.64	44.68	44	43.08	41.7	42.5	42	42.1	41.4	42.72	42.52	40.64	41.16	40.64	40.58	42.46	43.3	41.4	41	41.4	42.7	44.75	44	44	44.65	46.2	47	46.95	46.1	47.05	48.4	48.8	48.35	48	47.45	47.25	47.55	47.1	47.95	48	47.95	47.5	48.8	47.6	47
Vol15LT	44.8	44.8	45.27	47.14	46.76	44.49	41.49	40.87	41.87	41.53	40.5	40.8	41.37	41.43	40.03	40.4	40.3	40.47	40.8	40.62	42.04	42	42.36	44.38	46.56	46.54	46.56	46.9	47.72	48.9	48.34	48.5	48.4	48.1	47.04	47.2	46.18	45.1	44.34	44.46	45	45.3	44.84	44.62	44.78	44.56	44.24	46.18	46.64
Vol15RT	39.67	39.53	39.84	40.43	40.57	40.26	38.26	36.73	35.43	35.74	35.76	35	35	36.04	36.43	34.96	34.07	34.23	34	36.21	37.52	38.54	38.16	39.16	40.16	42.32	42.44	41.04	41.26	41.7	41.5	42.3	41.6	42	42.16	42.04	41.94	40.24	40	40.66	41	41	40.8	40.3	40.7	41.16	40.98	39.04	39.2
Vol16LT	53	52.75	52.25	53	53	53	51.65	49.75	49.05	48.6	47.15	47	47	47	47	46.7	46.05	45.75	44.5	45.59	46	45.06	45.64	47.52	50.08	51.84	52.84	53.44	54.2	54	53.96	53.3	53.4	53.2	53	53	53.84	54	53.96	52.9	53	53	52.46	52	52	51.16	51	51.34	51.26
Vol16RT	52.65	52.95	52.15	54.2	53.5	52.44	51.3	49	48.5	48	47	47.32	47.3	47.1	46.8	46.55	46	45.55	44.25	44.84	45.2	45	45.98	47.69	49.74	51.68	53.05	53.6	54	54.4	54.1	53.14	53.56	53.64	53.2	52.04	53.24	54	53.31	53	53.14	52.96	52.7	52.3	51.9	51.36	50.8	51	50.55
Vol17LT	49.16	50.66	49.48	49.26	50.96	49.48	48.44	47.24	46.8	46.04	45.14	45.36	46.1	44.78	44	43.44	43	43	44.62	43.79	44	45.15	44.55	45	47.3	47.65	48.2	49.65	50	49.7	50.55	51	50.35	50.4	51.55	51.65	50.65	49.05	50	50	49.15	48.7	49.2	49	49.1	48.9	49.6	48.8	48.9
Vol17RT	57.2	58.05	58.1	58.43	58.53	57.74	56.34	55.36	56.73	55.947	54.58	54.32	53.24	52.907	52.93	53.33	53.7	54	53.87	53.53	53.609	54.74	55.06	53.48	54.74	56.336	56.37	56.049	55.68	57.1	58.51	57.665	56.978	58.837	57.928	56.705	56.13	56.719	55.79	56.032	57.548	58.356	58.79	56.1935	56.33	58.15	56.476	56.3349	57.02
Vol18LT	49.62	48.9	49.28	50.58	49.54	48.12	46.86	44.2	45.28	45.42	45.48	45.34	44.1	44.78	43.94	43.68	44.58	45	45.2	44.62	44.5	45.5	45.37	46.74	48.07	49.94	50.83	50.6	49.9	50.57	50.83	49.63	49.57	49.73	50.54	50.23	50.27	49.96	49	49	47.93	48	48	48.2	48.1	48.84	49.7	48.96	48.5
Vol18RT	64.07	64.53	64.74	63.43	63.8	63.97	62.96	63.97	61.94	62.03	63.1	62.84	61.2	60.93	63.43	62.21	60.33	60.67	61.06	62.26	63	63.02	65.02	64.78	63.4	66.38	66.88	66.28	67.24	67.26	66.62	67.12	68	67.4	68.8	67.06	66.9	66.82	66.78	65.9	65.88	65.72	64.98	64.8	64.9	64.28	63.7	64.1	64.44
Vol19LT	49.94	49.11	49.497	50.81	49.76	48.326	46.88	44.36	45.457	45.49	45.659	45.517	44.26	44.95	43.83	43.6	44.34	45.21	45	44.56	44.62	45.63	45.5	46.974	48.317	50.206	51.1	50.77	50.066	50.74	51.005	49.79	49.73	49.8932	50.71	50.39	50.439	50.126	49.156	49.156	48.136	48.206	48.106	48.348	48.447	48.99	49.664	49.116	48.651
Vol19RT	64.367	64.83	65.04	63.59	63.96	64.136	63.11	64.13	62.085	62.17	63.257	63.12	61.468	61.19	63.35	62	60.2	60.55	60.95	62.4	63.308	63.328	65.348	65.19	63.8	66.81	67.317	66.41	67.38	67.4	66.75	67.259	68.148	67.74	69.15	67.159	66.99	66.916	66.876	65.987	65.967	65.805	65.058	65.116	65.417	64.39	63.805	64.209	64.552
Vol20LT	45.76	45.64	46.16	44.82	46.18	44.5	45.6	45.62	44.76	44.82	44.46	43.92	44.52	44.08	44.1	44.92	45.1	43.66	43.3	44.43	44.7	44.39	44.82	46.3	46.81	47.81	47.91	48.59	48	48.21	48.9	49	47.17	46.11	45.58	44.9	45.1	45.81	46	45.59	45.71	47.02	47.4	47.09	46.09	45.39	45.31	45.8	45.6
Vol20RT	44.98	45.44	46.46	45.22	46.7	45.34	42.26	40.68	39.98	40.54	40.56	39.7	39.5	39.62	39.46	38.22	38.8	39.52	40.1	39.74	40.2	41.1	41.21	42.31	43	45.55	47.9	47.89	47	47.51	48.11	49.3	48.58	47.5	46.69	45.19	45.51	46	46.1	45.29	45.41	46.11	46.7	46.59	46	45.39	45.2	45.1	44.39
Vol21LT	50.5	49.6	50	50.6	50.7	49.6	48.5	46.4	44.6	44.2	44.6	44.1	45.3	44.5	43.7	43	43	43.8	43.6	43.21	44	44.39	44.02	44.37	47.97	49.39	50.1	50.69	51.89	51.61	51.19	52.2	51.4	52.89	51.81	53.38	52.42	51.91	51.29	52	51.11	50.21	50.5	50	50.3	49.71	49.49	50	49.61
Vol21RT	76	76	75	75.4	74.7	73.3	70.4	69	67.9	67.5	67	66.6	67	66.4	65.4	66	65.5	65	65.2	65.42	64.79	66.18	67	67.09	68.79	70.57	72.1	72.89	73.29	74.69	74.8	75.19	76.39	76.6	76.59	78	77.12	76.99	76.8	77.1	76.71	76.1	76	75.71	76.28	75.72	74.51	74.79	74.71
Vol22LT	45.1	45.2	45.4	45.91	45.5925	44.12	42.99	41.21	38.81	38.08	37.99	37.718	37.29	37.14	36.44	36.12	36.27	36.47	37.03	36.71	38.17	36.78	37.84	38.55	39.68	40.926	41.85	42.78	43.425	43.79	45.39	47.657	46.36	45.68	45.89	45.68	45.43	44.55	44.69	44.63	44.344	44.34	44.06	43.879	44.868	44.698	43.737	44.619	44.13
Vol22RT	74.26	74.44	74.66	74.48	72.5	73.46	75.16	73.94	74.8	73.64	73.1	72.54	71.76	73.3	72.84	72.96	73.86	73.74	72.6	72.74	74.05	74.35	74.4	74.5	74.1	73.25	72.8	74.6	74.55	73	71.8	72	72.15	70.4	71.95	71.8	71.4	72.1	72.4	72.3	71.75	72.65	74.35	73.4	73.05	73.1	72.35	72.55	71.15
Vol23LT	61.85	61.25	62.1	65.5	62.9	63.5	62.3	58.4	56.05	57.45	55.5	55.05	55.25	55.85	56.15	54.6	55.4	56.85	54.55	55.04	55.9	56.2	56.64	57	57.54	59.92	61.98	62.76	60.96	60.66	59.8	59.9	61.04	61.7	59.08	58.94	59.14	60.2	62.42	62.62	60.38	57.6	58.14	58.26	58.82	61.14	62.74	61.22	61.6
Vol23RT	unilateral PCA recording
Vol24LT	reject
Vol24RT	reject
Vol25LT	44.62	42.94	43.44	45.5	44.04	42.62	40.84	39.42	38.34	37.88	38.88	39.2	39.2	39.1	39.78	39.9	39.9	39.62	40.06	39.75	40.13	39.9	40.47	41.03	40.17	42.14	43.97	43.7	42.83	43.47	42.93	42.77	45.47	44.33	44.9	44.4	44	45.64	45.26	44.77	45.1	44.63	43.13	43	42.83	42.74	43.9	43.33	42.83
Vol25 RT	unilateral PCA recording
Average	53.257	53.2541	53.1811	53.3105	53.1701	52.3946	51.1498	49.9318	49.0925	48.7472	48.4399	48.0999	48.0677	48.0786	47.9332	47.5025	47.4714	47.6589	47.9816	47.8895	48.5531	48.702	49.0038	49.9276	51.1356	52.4409	53.2383	53.7425	53.9573	54.17	54.4381	54.4691	54.5104	54.7198	54.6018	54.081	53.7963	53.6266	53.4271	53.1544	53.1176	52.9258	52.8726	52.5976	52.7357	52.6227	52.7223	52.7832	52.7151
SD	11.4032	11.4868	11.2552	11.2209	11.0097	11.1211	10.774	10.7689	10.7876	10.8117	10.9651	10.9468	10.743	10.7055	10.6495	10.6409	10.5972	10.8636	10.6864	10.708	10.6405	10.759	10.8466	10.9572	10.6989	11.0162	11.3255	11.5736	11.4253	11.4182	11.4052	11.4503	11.7036	11.6439	11.6823	11.4843	11.2087	11.1927	11.1432	11.1725	11.1935	11.103	11.3211	11.2403	11.2129	11.271	11.2494	11.1472	11.0815
Average of the right and left side
	abs PSV before SD
	1	2	3	4	5	6	7	8	9	10	11	12	13	14	15	16	17	18	19	20	21	22	23	24	25	26	27	28	29	30	31	32	33	34	35	36	37	38	39	40	41	42	43	44	45	46	47	48	49
Vol1	31.6	32.4	32.1	32	31.89	31.1	30.69	30.2	30	30.1	28.89	29.61	30.3	30.51	32.2	30.59	29.8	30.11	30.39	30.93	31.3	31.4	30.6	30.9	33.5	35	36.6	34.9	34	34.1	33.6	33.4	33.5	31.9	32.3	33.2	31.5	32.1	32	31	31.8	32.3	32.4	32.3	33.8	32.5	31.3	32.9	32.3
Vol2	51.135	51.55	51.5	51.785	52.385	52.265	51.415	51.4	50.525	48.565	48.985	48.13	47.73	47.335	47.35	47.015	46.38	46.685	46.785	46.59	47.6	47.83	48	48.59	50.36	51.01	52.19	53.41	53.72	53.5	54.21	54.7	54.17	54.38	54.83	54.59	53.64	53.83	53.63	53.26	52.07	51.72	51.55	51.27	51.13	51.5	51.58	51.87	51.5
Vol3	57.7	57.8	57.1	57.6	58.05	56.65	53.45	52.2	51.3	50.95	50.95	50.6	50.15	50.2	49.4	48.95	50.3	51.25	51.9	50.29	52.15	52.59	52.945	54.425	58.07	59.05	58.94	61.09	60.07	59.785	61.385	61.805	63.075	63.115	63.395	61.63	61.33	62.055	60.71	60.155	60.65	59.21	59.345	59.15	59.155	58.36	59.33	59.665	58.84
Vol4	74.16	74.84	75.1	74.36	73.26	72.32	69.32	68.3	67.36	67.94	68.46	68	68.58	70.54	69.52	68.12	67.98	69.98	68.74	67.96	67.2	68.37	68.29	71.03	71.03	72.96	74.46	76.23	76.33	78	77.37	77.43	79.03	79	79.17	77.04	76.2	75.24	75.06	75.67	75.43	75.8	75.07	74.93	75.6	75.27	74.07	73.04	72.73
Vol5	66.9	66.945	66.65	65.9	64.635	63.09	61.05	58.95	57.26	56.755	56.5	56.2	56.595	56.955	56.85	56.55	56.795	57.395	57.155	56.93	58.7	58.41	58	61.03	61.79	63.74	65.44	66.94	67	66.65	66.5	66.95	66.75	67.01	67.03	67.24	66.35	65.61	65.54	65.26	65.3	64.76	64.9	65.3	65.64	65.9	66.19	66.17	65.74
Vol6	58.89	58.99	58.04	58.54	58.93	58.55	57.08	56.44	54.93	54.55	53.69	52.52	52.05	52.05	52.38	52.27	51.3	52.33	52.69	52.17	53.045	52.39	52.84	53.5	54.305	55.04	56.6	57.265	58.04	58.39	59.14	60.105	59.47	58.525	58.975	58.925	58.06	57.675	57.915	56.56	56.35	56.6	57.135	56.975	56.965	57.31	56.725	56.94	56.935
Vol7	49.46	49.45	48.59	48.29	48.13	47.95	47.58	46.66	45.98	46.15	46.04	45.61	46.4	45.84	44.87	45.98	45.97	44.8	44.87	45.04	45.34	45.28	46.645	47.795	48.585	48.83	50.475	51.42	51.25	51.195	51.81	49.35	49.385	49.58	48.475	47.93	49.065	48.82	47.685	47.765	47.47	47.93	48.58	49.365	48.685	48.785	48.35	48.215	48.8
Vol8	61.605	61.3	61.905	61.8	62.495	61.33	59.785	57.385	55.57	54.105	55.67	57.615	58.195	56.635	54.47	51.735	52.42	53.825	57.125	58.67	57.25	56.55	56.4	56.85	58.9	61.1	62.2	61.6	61.2	61.65	62.25	62.35	62.8	64.1	63.15	62	61	60.3	60.65	61.35	62.4	61.6	60.6	59.65	60.15	59.45	61.75	62	62.65
Vol9	39.015	38.8	39.3	39.19	39.66	38.35	39.05	38.8	38.05	36.9	36.125	35.495	35.805	37.665	38.4	36.805	36.39	36.775	36.695	36.97	38.42	39.36	39.73	39.09	40.91	39.79	37.995	38.09	38.95	39.25	38.94	40.03	39.73	40.58	39.99	38.975	39.29	40.965	40.37	40.22	41.16	41.155	40.34	39.93	38.975	38.985	39.115	39.63	40.98
Vol10	45.24	44.305	44.805	45.095	44.645	44.195	43.535	41.985	40.595	40.49	39.3	38.59	38.905	38.955	39.495	38.595	38.4	38.135	41.795	38.62	38.9	38.4	38.95	41.3	41.85	43.95	43.4	42.9	44.65	45.55	46.6	45.8	46.75	47.9	47.25	47.05	47	45.75	45.3	44.25	44.5	43.9	43	42.7	43.6	43.85	43.75	44.1	43.3
Vol11	56.585	56.755	55.645	55.9	54.32	54.425	52.83	51.7	51.775	52.465	51.24	49.805	50.54	50.855	49.95	50.67	50.555	50.75	50.36	49.445	50.09	50.64	51.57	54.79	53.85	54.31	55.09	56.53	57.62	56.77	56.21	56.61	56.16	57.08	57.17	55.5	55.41	53.95	55.02	55.02	53.51	53.99	54.61	54.68	55.41	54.84	56.53	56.75	56.21
Vol12	37.94	37.87	38.22	37.34	36.7	35.93	35.61	34.92	33.51	32.34	31.34	30.74	31.41	31.09	31.73	32.09	32.1	31.64	32.21	32.26	32.6	32.85	32.3	32.965	34.71	35.66	37.22	38.565	39.145	38.19	38.1	37.94	37.815	38.75	38.7	38.855	39	38.955	39.245	38.185	37.7	37.595	36.595	36.455	37.005	36.535	36.45	36.255	36.91
Vol13	57.61	57.81	57.3	56.22	57.47	57.54	55.95	54.33	53.34	53.27	53.89	53.03	52.39	51.13	51.21	51.61	51.89	51	51.66	51.53	53.345	53.41	53.385	53.475	55.405	56.925	58.715	59.45	60.22	60.595	61.555	60.94	61.01	61.195	59.935	59.195	58.84	57.69	57	56.605	57.595	56.195	56.795	56.515	56.63	55.6	56.155	56.41	56.335
Vol14	52.92	53.085	52.895	52.84	52.9	51.495	50.285	49.34	49.33	49.34	48.415	48.335	47.45	47.945	47.76	47.135	47.78	47.32	47.44	47.88	48.61	48.22	48.18	47.6	48.87	50.685	50.35	50.19	50.335	51.81	52.91	52.465	51.7	53.095	53.32	52.89	52.335	52.45	51.715	51.735	52.635	52.81	53.405	52.14	52.185	52.86	52.68	52.01	52.15
Vol15	42.235	42.165	42.555	43.785	43.665	42.375	39.875	38.8	38.65	38.635	38.13	37.9	38.185	38.735	38.23	37.68	37.185	37.35	37.4	38.415	39.78	40.27	40.26	41.77	43.36	44.43	44.5	43.97	44.49	45.3	44.92	45.4	45	45.05	44.6	44.62	44.06	42.67	42.17	42.56	43	43.15	42.82	42.46	42.74	42.86	42.61	42.61	42.92
Vol16	52.825	52.85	52.2	53.6	53.25	52.72	51.475	49.375	48.775	48.3	47.075	47.16	47.15	47.05	46.9	46.625	46.025	45.65	44.375	45.215	45.6	45.03	45.81	47.605	49.91	51.76	52.945	53.52	54.1	54.2	54.03	53.22	53.48	53.42	53.1	52.52	53.54	54	53.635	52.95	53.07	52.98	52.58	52.15	51.95	51.26	50.9	51.17	50.905
Vol17	53.18	54.355	53.79	53.845	54.745	53.61	52.39	51.3	51.765	50.9935	49.86	49.84	49.67	48.8435	48.465	48.385	48.35	48.5	49.245	48.66	48.8045	49.945	49.805	49.24	51.02	51.993	52.285	52.8495	52.84	53.4	54.53	54.3325	53.664	54.6185	54.739	54.1775	53.39	52.8845	52.895	53.016	53.349	53.528	53.995	52.5967	52.715	53.525	53.038	52.5674	52.96
Vol18	56.845	56.715	57.01	57.005	56.67	56.045	54.91	54.085	53.61	53.725	54.29	54.09	52.65	52.855	53.685	52.945	52.455	52.835	53.13	53.44	53.75	54.26	55.195	55.76	55.735	58.16	58.855	58.44	58.57	58.915	58.725	58.375	58.785	58.565	59.67	58.645	58.585	58.39	57.89	57.45	56.905	56.86	56.49	56.5	56.5	56.56	56.7	56.53	56.47
Vol19	57.1535	56.97	57.2685	57.2	56.86	56.231	54.995	54.245	53.771	53.83	54.458	54.3185	52.864	53.07	53.59	52.8	52.27	52.88	52.975	53.48	53.964	54.479	55.424	56.082	56.0585	58.508	59.2085	58.59	58.723	59.07	58.8775	58.5245	58.939	58.8166	59.93	58.7745	58.7145	58.521	58.016	57.5715	57.0515	57.0055	56.582	56.732	56.932	56.69	56.7345	56.6625	56.6015
Vol20	45.37	45.54	46.31	45.02	46.44	44.92	43.93	43.15	42.37	42.68	42.51	41.81	42.01	41.85	41.78	41.57	41.95	41.59	41.7	42.085	42.45	42.745	43.015	44.305	44.905	46.68	47.905	48.24	47.5	47.86	48.505	49.15	47.875	46.805	46.135	45.045	45.305	45.905	46.05	45.44	45.56	46.565	47.05	46.84	46.045	45.39	45.255	45.45	44.995
Vol21	63.25	62.8	62.5	63	62.7	61.45	59.45	57.7	56.25	55.85	55.8	55.35	56.15	55.45	54.55	54.5	54.25	54.4	54.4	54.315	54.395	55.285	55.51	55.73	58.38	59.98	61.1	61.79	62.59	63.15	62.995	63.695	63.895	64.745	64.2	65.69	64.77	64.45	64.045	64.55	63.91	63.155	63.25	62.855	63.29	62.715	62	62.395	62.16
Vol22	59.68	59.82	60.03	60.195	59.0463	58.79	59.075	57.575	56.805	55.86	55.545	55.129	54.525	55.22	54.64	54.54	55.065	55.105	54.815	54.725	56.11	55.565	56.12	56.525	56.89	57.088	57.325	58.69	58.9875	58.395	58.595	59.8285	59.255	58.04	58.92	58.74	58.415	58.325	58.545	58.465	58.047	58.495	59.205	58.6395	58.959	58.899	58.0435	58.5845	57.64
Vol23	61.85	61.25	62.1	65.5	62.9	63.5	62.3	58.4	56.05	57.45	55.5	55.05	55.25	55.85	56.15	54.6	55.4	56.85	54.55	55.04	55.9	56.2	56.64	57	57.54	59.92	61.98	62.76	60.96	60.66	59.8	59.9	61.04	61.7	59.08	58.94	59.14	60.2	62.42	62.62	60.38	57.6	58.14	58.26	58.82	61.14	62.74	61.22	61.6
Vol24 - reject
Vol25	44.62	42.94	43.44	45.5	44.04	42.62	40.84	39.42	38.34	37.88	38.88	39.2	39.2	39.1	39.78	39.9	39.9	39.62	40.06	39.75	40.13	39.9	40.47	41.03	40.17	42.14	43.97	43.7	42.83	43.47	42.93	42.77	45.47	44.33	44.9	44.4	44	45.64	45.26	44.77	45.1	44.63	43.13	43	42.83	42.74	43.9	43.33	42.83
Average	53.2404	53.221	53.1814	53.3963	53.1578	52.3938	51.1196	49.8608	48.9963	48.7135	48.3976	48.0886	48.0898	48.1554	48.0565	47.5692	47.5379	47.7823	48.0194	47.9338	48.5597	48.7241	49.0035	49.9328	51.0876	52.4462	53.3229	53.7971	53.9217	54.1606	54.3536	54.3779	54.5312	54.6792	54.5402	54.0238	53.7058	53.599	53.4486	53.1845	53.1226	52.8972	52.8153	52.5581	52.738	52.6468	52.7457	52.7698	52.6859
SD	9.92474	9.99313	9.90399	9.95142	9.71679	9.81374	9.36974	9.0121	8.8419	8.98393	9.24764	9.22079	9.06691	9.11286	8.66706	8.58233	8.72681	9.13895	8.85113	8.81209	8.69646	8.75774	8.85264	9.14005	8.92028	9.18845	9.44107	9.90816	9.84458	9.92932	9.96559	10.0693	10.2254	10.363	10.3684	10.1012	9.98247	9.68652	9.7736	10.0367	9.80146	9.5668	9.70917	9.71178	9.74935	9.87086	10.0006	9.74197	9.641
[truncated: 695 more columns]
